# Supplementary material for: Synergistic Antiviral Activity of Pamapimod and Pioglitazone against SARS-CoV-2 and Its Variants of Concern
Source: Int J Mol Sci. 2022 Jun 20;23(12):6830. doi: 10.3390/ijms23126830 (PMC9224751; doi:10.3390/ijms23126830)
Supplement: Supplementary file 1 [file ijms-23-06830-s001.zip]

Archive with 1 entries (1 files):
- ijms-1735847-supplementary.pdf
